# Supplementary material for: The Chalcone Isomerase Family in Cotton: Whole-Genome Bioinformatic and Expression Analyses of the Gossypium barbadense L. Response to Fusarium Wilt Infection
Source: Genes (Basel). 2019 Dec 4;10(12):1006. doi: 10.3390/genes10121006 (PMC6947653; doi:10.3390/genes10121006)
Supplement: Supplementary file 1 [file genes-10-01006-s001.zip]

Archive with 9 entries (8 files):
- Supplementary File(s)/
- Supplementary File(s)/Figure S1.tif
- Supplementary File(s)/Table S1.xlsx
- Supplementary File(s)/Table S2.xlsx
- Supplementary File(s)/Table S3.xlsx
- Supplementary File(s)/Table S4.xlsx
- Supplementary File(s)/Table S5.xlsx
- Supplementary File(s)/Table S6.xlsx
- Supplementary File(s)/Table S7.xlsx
