# Supplementary material for: The Chalcone Isomerase Family in Cotton: Whole-Genome Bioinformatic and Expression Analyses of the Gossypium barbadense L. Response to Fusarium Wilt Infection
Source: Genes (Basel). 2019 Dec 4;10(12):1006. doi: 10.3390/genes10121006 (PMC6947653; doi:10.3390/genes10121006)
Supplement: Supplementary file 1 [file genes-10-01006-s001.zip › Supplementary File(s)/Table S1.xlsx]

## Sheet: Table S1
Table S1.A catalog of 33 Cotton CHI proteins.
NIPGR ID	Cotton Identfier	Physical position on cotton genome			Direction of Transcription	Protein length (aa)	pI	Molecular weight (Da)	CDS（bp）	Genomic Sequence(bp)	Predicted Subcelluar Location	Duplicate type
		Chromosome	Start Position (bp)	End Position (bp)
GaCHI01	Ga04G1997	A2-chr04	96833537	96835209	forward	248	5.26	27775.9	747	1673	Cytoplasmic	Dispersed
GaCHI02	Ga06G0866	A2-chr06	19397616	19400495	reverse	432	8.52	47970.1	1299	2880	PlasmaMembrane	Dispersed
GaCHI03	Ga07G0206	A2-chr07	2219905	2222457	forward	416	6.91	46091.4	1251	2553	PlasmaMembrane	WGD or Segmental
GaCHI04	Ga08G2190	A2-chr08	120522867	120530958	reverse	449	9.14	49961.1	1350	8092	Mitochondrial	WGD or Segmental
GaCHI05	Ga13G0234	A2-chr13	2385376	2388098	forward	227	5.12	24343.8	684	2723	Chloroplast	Dispersed
GaCHI06	Ga13G1895	A2-chr13	109862516	109864092	reverse	267	9.15	28733	804	1577	Chloroplast	Dispersed
GbCHI01	GB_A05G4332	AD2-A05	105948485	105949503	forward	205	4.85	22931.2	618	1019	Cytoplasmic	WGD or Segmental
GbCHI02	GB_A06G0909	AD2-A06	22144419	22147300	reverse	432	8.55	48063.2	1299	2882	PlasmaMembrane	WGD or Segmental
GbCHI03	GB_A07G0190	AD2-A07	2118649	2121199	forward	416	6.5	46035.3	1251	2551	Extracellular	WGD or Segmental
GbCHI04	GB_A08G2232	AD2-A08	112663646	112670900	reverse	295	9.23	32017.5	888	7255	Chloroplast	WGD or Segmental
GbCHI05	GB_A13G0219	AD2-A13	2320107	2322909	forward	227	4.92	24401.8	684	2803	Chloroplast	Dispersed
GbCHI06	GB_D04G0136	AD2-D04	1603010	1604028	reverse	205	4.9	22913.2	618	1019	Cytoplasmic	WGD or Segmental
GbCHI07	GB_D07G0198	AD2-D07	1945848	1948405	forward	416	6.93	46038.4	1251	2558	Extracellular	WGD or Segmental
GbCHI08	GB_D08G2223	AD2-D08	60155397	60157802	reverse	296	9.13	32200.7	891	2406	Chloroplast	WGD or Segmental
GbCHI09	GB_D13G0209	AD2-D13	1808521	1811309	forward	227	4.92	24413.8	684	2789	Chloroplast	Dispersed
GbCHI10	GB_D13G1829	AD2-D13	49973581	49975155	reverse	278	9.13	29930.4	837	1575	Chloroplast	Dispersed
GrCHI01	Gorai.001G019600.1	D5-chr01	1820414	1824108	forward	414	6.39	45765	1245	3695	PlasmaMembrane	WGD or Segmental
GrCHI02	Gorai.004G216200.1	D5-chr04	54954818	54957769	reverse	297	9.13	322245	894	2952	Chloroplast	Proximal
GrCHI03	Gorai.010G092800.1	D5-chr10	14948176	14952278	reverse	432	8.71	48132.2	1299	4103	PlasmaMembrane	WGD or Segmental
GrCHI04	Gorai.012G014600.1	D5-chr12	1623619	1625719	reverse	209	4.92	23375.7	630	2101	Cytoplasmic	Dispersed
GrCHI05	Gorai.013G023400.1	D5-chr13	1719934	1723464	reverse	262	8.61	28767.9	789	3531	Chloroplast	Dispersed
GrCHI06	Gorai.013G176000.1	D5-chr13	46525374	46527444	reverse	278	9.13	29943.4	837	2071	Chloroplast	Dispersed
GhCHI01	GH_A05G4235	AD1-A05	109172695	109173717	forward	205	4.91	22914.2	618	1023	Cytoplasmic	WGD or Segmental
GhCHI02	GH_A06G0879	AD1-A06	22558255	22561135	reverse	432	8.52	48049.2	1299	2881	PlasmaMembrane	WGD or Segmental
GhCHI03	GH_A07G0196	AD1-A07	1974781	1977329	forward	416	6.7	46000.3	1248	2549	Extracellular	WGD or Segmental
GhCHI04	GH_A08G2124	AD1-A08	117047789	117050173	reverse	296	9.14	32119.6	891	2385	Chloroplast	WGD or Segmental
GhCHI05	GH_A13G0216	AD1-A13	2409386	2412142	forward	227	5.02	24401.8	684	2757	Chloroplast	WGD or Segmental
GhCHI06	GH_D04G0140	AD1-D04	1763565	1764583	reverse	205	4.98	22927.2	618	1019	Cytoplasmic	WGD or Segmental
GhCHI07	GH_D06G0862	AD1-D06	15333111	15335977	reverse	432	8.71	48103.2	1299	2867	PlasmaMembrane	WGD or Segmental
GhCHI08	GH_D07G0208	AD1-D07	1953309	1955865	forward	416	6.94	46027.3	1251	2557	Extracellular	WGD or Segmental
GhCHI09	GH_D08G2143	AD1-D08	61610593	61612999	reverse	296	9.13	32200.7	891	2407	Chloroplast	WGD or Segmental
GhCHI10	GH_D13G0214	AD1-D13	1938093	1941189	forward	227	4.92	24413.8	684	3097	Chloroplast	WGD or Segmental
GhCHI11	GH_D13G1731	AD1-D13	53136206	53137780	reverse	278	9.13	29930.4	837	1575	Chloroplast	Dispersed
