# Supplementary material for: The Chalcone Isomerase Family in Cotton: Whole-Genome Bioinformatic and Expression Analyses of the Gossypium barbadense L. Response to Fusarium Wilt Infection
Source: Genes (Basel). 2019 Dec 4;10(12):1006. doi: 10.3390/genes10121006 (PMC6947653; doi:10.3390/genes10121006)
Supplement: Supplementary file 1 [file genes-10-01006-s001.zip › Supplementary File(s)/Table S2.xlsx]

## Sheet: Table S2
Genes of At subgenome	Orthologous genes in G. arboreum L.
GbCHI01	GaCHI01
GbCHI02	GaCHI03
GbCHI03	GaCHI03
GbCHI04	GaCHI03
GbCHI04	GaCHI04
GbCHI05	GaCHI05
GhCHI01	GaCHI01
GhCHI02	GaCHI02
GhCHI02	GaCHI03
GhCHI03	GaCHI03
GhCHI04	GaCHI04
GhCHI05	GaCHI05
Genes of Dt subgenome	Orthologous genes in G. raimondii Ulbr.
GbCHI07	GrCHI01
GbCHI08	GrCHI02
GbCHI06	GrCHI04
GbCHI09	GrCHI05
GbCHI10	GrCHI06
GhCHI08	GrCHI01
GhCHI09	GrCHI02
GhCHI07	GrCHI03
GhCHI06	GrCHI04
GhCHI10	GrCHI05
GhCHI11	GrCHI06
Genes of G. hirsutum L.	Orthologous genes in G. barbadense L.
GhCHI06	GbCHI01
GhCHI07	GbCHI02
GhCHI08	GbCHI03
GhCHI09	GbCHI04
GhCHI10	GbCHI05
GhCHI01	GbCHI06
GhCHI02	GbCHI07
GhCHI03	GbCHI07
GhCHI04	GbCHI08
GhCHI05	GbCHI09
GhCHI07	GbCHI07
Orthologous genes in G. arboreum L.	Orthologous genes in G. raimondii Ulbr.
GaCHI01	GrCHI04
GaCHI02	GrCHI03
GaCHI03	GrCHI01
GaCHI04	GrCHI02
GaCHI05	GrCHI05
GaCHI06	GrCHI06
Orthologous genes in G. arboreum L.	Orthologous genes in G. arboreum L.
GaCHI03	GaCHI04
Orthologous genes in G. raimondii Ulbr.	Orthologous genes in G. raimondii Ulbr.
GrCHI01	GrCHI03
Genes of G. hirsutum L.	Genes of G. hirsutum L.
GhCHI01	GhCHI06
GhCHI02	GhCHI07
GhCHI03	GhCHI04
GhCHI03	GhCHI07
GhCHI03	GhCHI08
GhCHI10	GhCHI08
GhCHI10	GhCHI09
GhCHI05	GhCHI10
GhCHI07	GhCHI08
Orthologous genes in G. barbadense L.	Orthologous genes in G. barbadense L.
GbCHI02	GbCHI07
GbCHI03	GbCHI04
GbCHI03	GbCHI07
GbCHI03	GbCHI08
GbCHI04	GbCHI08
GbCHI05	GbCHI09
GbCHI01	GbCHI06
