# Supplementary material for: The Chalcone Isomerase Family in Cotton: Whole-Genome Bioinformatic and Expression Analyses of the Gossypium barbadense L. Response to Fusarium Wilt Infection
Source: Genes (Basel). 2019 Dec 4;10(12):1006. doi: 10.3390/genes10121006 (PMC6947653; doi:10.3390/genes10121006)
Supplement: Supplementary file 1 [file genes-10-01006-s001.zip › Supplementary File(s)/Table S3.xlsx]

## Sheet: Table S7
Gene Name	Gene Name	Ka	Ks	Ka_Ks
GbCHI05	GbCHI09	0.0116319	0.0188492	0.617104
GbCHI04	GbCHI03	0.813971	2.71585	0.299711
GbCHI04	GbCHI08	0.030897	0.0784811	0.393687
GbCHI03	GbCHI07	0.0201141	0.0352177	0.571136
GbCHI03	GbCHI08	0.800799	3.38414	0.236633
GbCHI02	GbCHI07	0.142648	0.479253	0.297646
GbCHI01	GbCHI06	0.0106009	0.0291299	0.363918
GhCHI01	GhCHI06	0.00422239	0.0291299	0.14495
GhCHI02	GhCHI07	0.0193707	0.0372853	0.519527
GhCHI03	GhCHI04	0.813471	2.48688	0.327105
GhCHI03	GhCHI07	0.133122	0.432966	0.307465
GhCHI03	GhCHI08	0.0158401	0.0280079	0.565557
GhCHI10	GhCHI08	0.931124	0	NA
GhCHI10	GhCHI09	0.88726	2.42623	0.365694
GhCHI05	GhCHI10	0.00968068	0.0316837	0.305541
GhCHI07	GhCHI08	0.13005	0.447747	0.290455
GbCHI01	GhCHI06	0.00846869	0.0291299	0.290722
GbCHI02	GhCHI07	0.0193691	0.0338276	0.572582
GbCHI03	GhCHI08	0.0179713	0.0316206	0.56834
GbCHI04	GhCHI09	0.030897	0.0784811	0.393687
GbCHI05	GhCHI10	0.0116319	0.025239	0.46087
GhCHI01	GbCHI06	0.00634253	0.0291299	0.217733
GhCHI02	GbCHI07	0.142662	0.485595	0.293787
GhCHI03	GbCHI07	0.0179776	0.0315836	0.569206
GhCHI04	GbCHI08	0.00892093	0.0488573	0.182592
GhCHI05	GbCHI09	0.00968068	0.025239	0.383561
GhCHI07	GbCHI07	0.133173	0.463523	0.287306
GbCHI01	GaCHI01	0.00422388	0.00716851	0.589226
GbCHI02	GaCHI02	0.00201528	0.0066464	0.303214
GbCHI02	GaCHI03	0.138144	0.451585	0.305909
GbCHI03	GaCHI03	0.00629044	0.00345424	1.82108
GbCHI04	GaCHI03	0.801958	2.69187	0.297918
GbCHI05	GaCHI05	0.00385853	0.0316503	0.121911
GaCHI03	GbCHI07	0.0158373	0.0316021	0.501147
GaCHI05	GbCHI09	0.0116394	0.0381034	0.305469
GaCHI06	GbCHI10	0.00500837	0.035843	0.139731
GbCHI04	GaCHI04	0.0198537	0.0332667	0.596805
GaCHI04	GbCHI07	0.937394	0	NA
GaCHI04	GbCHI08	0.0278857	0.0664914	0.419387
GaCHI01	GhCHI06	0.00528171	0.032852	0.160773
GaCHI02	GhCHI07	0.0173021	0.0338562	0.511046
GaCHI03	GhCHI08	0.0137062	0.0280243	0.489084
GaCHI03	GhCHI07	0.128731	0.436377	0.294999
GaCHI05	GhCHI10	0.0116394	0.0446465	0.260701
GaCHI06	GhCHI11	0.00500837	0.035843	0.139731
GhCHI01	GaCHI01	0	0.00716851	0
GhCHI02	GaCHI02	0.00201545	0.00998905	0.201766
GhCHI02	GaCHI03	0.138157	0.457714	0.301841
GhCHI03	GaCHI03	0.00418922	0	NA
GhCHI05	GaCHI05	0.00192678	0.0381438	0.0505137
GaCHI04	GhCHI09	0.0278857	0.0664914	0.419387
GhCHI04	GaCHI04	0.0217379	0.0363708	0.597676
GbCHI02	GrCHI03	0.0173153	0.0268936	0.643844
GbCHI03	GrCHI01	0.0180604	0.0245924	0.734389
GbCHI04	GrCHI02	0.0272723	0.0856995	0.318232
GbCHI05	GrCHI05	0.0135794	0.0252922	0.536902
GrCHI01	GbCHI07	0.0105785	0.0104168	1.01552
GrCHI02	GbCHI08	0.00296736	0.004717	0.629079
GrCHI05	GbCHI09	0.00192555	0.00623704	0.308728
GrCHI06	GbCHI10	0.00159659	0.00972461	0.164181
GbCHI01	GrCHI04	0.00634477	0.0290946	0.218074
GrCHI04	GbCHI06	0.00422239	0	NA
GhCHI02	GrCHI03	0.0173168	0.0303157	0.571216
GhCHI03	GrCHI01	0.0159185	0.0210049	0.757849
GhCHI04	GrCHI02	0.00892536	0.0538348	0.165792
GhCHI05	GrCHI05	0.0116244	0.0317508	0.366113
GrCHI01	GhCHI08	0.00845079	0.00692846	1.21972
GrCHI02	GhCHI09	0.00296736	0.004717	0.629079
GrCHI03	GhCHI07	0.00201613	0.00663721	0.303762
GrCHI05	GhCHI10	0.00192555	0.0125264	0.153719
GrCHI06	GhCHI11	0.00159659	0.00972461	0.164181
GhCHI01	GrCHI04	0.00210896	0.0290946	0.0724866
GrCHI04	GhCHI06	0.00210822	0	NA
GaCHI02	GrCHI03	0.0152535	0.0269163	0.566701
GrCHI01	GaCHI03	0.013774	0.0210171	0.65537
GrCHI05	GaCHI05	0.0135882	0.0447417	0.303703
GrCHI06	GaCHI06	0.00668156	0.0464865	0.143731
GrCHI02	GaCHI04	0.0308469	0.0714826	0.43153
GaCHI01	GrCHI04	0.00206683	0.035935	0.0575157
GrCHI01	GrCHI03	0.131451	0.427853	0.307234
GaCHI03	GaCHI04	0.938288	4.06841	0.230628
