# Supplementary material for: The Chalcone Isomerase Family in Cotton: Whole-Genome Bioinformatic and Expression Analyses of the Gossypium barbadense L. Response to Fusarium Wilt Infection
Source: Genes (Basel). 2019 Dec 4;10(12):1006. doi: 10.3390/genes10121006 (PMC6947653; doi:10.3390/genes10121006)
Supplement: Supplementary file 1 [file genes-10-01006-s001.zip › Supplementary File(s)/Table S4.xlsx]

## Sheet: Table S5
cis-acting regulatory element	Gene ID
CGTCA-motif	GbCHI01	GbCHI03	GbCHI07	GbCHI09
P-box	GbCHI01	GbCHI03	GbCHI04	GbCHI05	GbCHI07	GbCHI09	GbCHI10
I-box	GbCHI01	GbCHI02	GbCHI04	GbCHI05	GbCHI09	GbCHI10
Box 4	GbCHI01	GbCHI02	GbCHI03	GbCHI04	GbCHI05	GbCHI05	GbCHI07	GbCHI09	GbCHI10
TGACG-motif	GbCHI01	GbCHI02	GbCHI03	GbCHI05	GbCHI07	GbCHI10
MYC	GbCHI01	GbCHI02	GbCHI03	GbCHI04	GbCHI05	GbCHI05	GbCHI07	GbCHI08	GbCHI09	GbCHI10
W box	GbCHI01	GbCHI02	GbCHI03	GbCHI04	GbCHI05	GbCHI09	GbCHI10
Sp1	GbCHI01	GbCHI05
CAAT-box	GbCHI01	GbCHI02	GbCHI03	GbCHI04	GbCHI05	GbCHI05	GbCHI07	GbCHI08	GbCHI09	GbCHI10
G-Box	GbCHI01	GbCHI02	GbCHI04	GbCHI05	GbCHI05	GbCHI07	GbCHI08	GbCHI09	GbCHI10
GATA-motif	GbCHI01	GbCHI03	GbCHI05	GbCHI05	GbCHI09
GT1-motif	GbCHI01	GbCHI02	GbCHI03	GbCHI05	GbCHI07	GbCHI08	GbCHI09	GbCHI10
ARE	GbCHI01	GbCHI05	GbCHI05	GbCHI07	GbCHI10
TATA-box	GbCHI01	GbCHI02	GbCHI03	GbCHI04	GbCHI05	GbCHI05	GbCHI07	GbCHI08	GbCHI09	GbCHI10
LTR	GbCHI01	GbCHI03
MYB	GbCHI01	GbCHI02	GbCHI03	GbCHI04	GbCHI05	GbCHI05	GbCHI07	GbCHI08	GbCHI09	GbCHI10
GA-motif	GbCHI01	GbCHI02	GbCHI05
TCA-element	GbCHI01	GbCHI02	GbCHI04	GbCHI05	GbCHI07	GbCHI08	GbCHI10
TCT-motif	GbCHI01	GbCHI02	GbCHI04	GbCHI05	GbCHI07
ABRE	GbCHI01	GbCHI02	GbCHI04	GbCHI05	GbCHI05	GbCHI07	GbCHI08	GbCHI09	GbCHI10
ATCT-motif	GbCHI01	GbCHI04
A-box	GbCHI02	GbCHI05	GbCHI07
NON-box	GbCHI02	GbCHI05
GCN4_motif	GbCHI02	GbCHI05	GbCHI09
MBS	GbCHI02	GbCHI05	GbCHI07
ERE	GbCHI03	GbCHI05	GbCHI08	GbCHI09	GbCHI10
chs-CMA1a	GbCHI03	GbCHI09	GbCHI10
O2-site	GbCHI05	GbCHI08	GbCHI09
MRE	GbCHI03	GbCHI05	GbCHI09	GbCHI10
MBSI	GbCHI03	GbCHI05	GbCHI08
AE-box	GbCHI05	GbCHI07
TATC-box	GbCHI03
CAT-box	GbCHI03
AT1-motif	GbCHI03	GbCHI08
ATC-motif	GbCHI03	GbCHI07
TCCC-motif	GbCHI03	GbCHI07	GbCHI10
AT-rich sequence	GbCHI04	GbCHI07	GbCHI10
TC-rich repeats	GbCHI04	GbCHI07	GbCHI10
CCAAT-box	GbCHI08
chs-CMA2a	GbCHI08
MSA-like	GbCHI08
LAMP-element	GbCHI04
