# Supplementary material for: The Chalcone Isomerase Family in Cotton: Whole-Genome Bioinformatic and Expression Analyses of the Gossypium barbadense L. Response to Fusarium Wilt Infection
Source: Genes (Basel). 2019 Dec 4;10(12):1006. doi: 10.3390/genes10121006 (PMC6947653; doi:10.3390/genes10121006)
Supplement: Supplementary file 1 [file genes-10-01006-s001.zip › Supplementary File(s)/Table S5.xlsx]

## Sheet: Table S3
miRNA_Acc.	Target_Acc.	Expectation	UPE	miRNA		Target		miRNA_aligned_fragment	Target_aligned_fragment	Inhibition	Multiplicity
	Target_Acc.	Expectation	UPE	start	end	start	end	miRNA_aligned_fragment	Target_aligned_fragment	Inhibition
gba-miR156aa	GbCHI10	4.5	11.768	1	21	123	142	UUGACAGAAGAUAGAGAGCAC	UCAUUCUUUGUCU-CUGUCAA	Cleavage	1
gba-miR156ab	GbCHI10	4.5	11.768	1	21	123	142	UUGACAGAAGAUAGAGAGCAC	UCAUUCUUUGUCU-CUGUCAA	Cleavage	1
gba-miR156ac	GbCHI10	4.5	11.768	1	21	123	142	UUGACAGAAGAUAGAGAGCAC	UCAUUCUUUGUCU-CUGUCAA	Cleavage	1
gba-miR156t	GbCHI10	4.5	11.768	1	21	123	142	UUGACAGAAGAUAGAGAGCAC	UCAUUCUUUGUCU-CUGUCAA	Cleavage	1
gba-miR156u	GbCHI10	4.5	11.768	1	21	123	142	UUGACAGAAGAUAGAGAGCAC	UCAUUCUUUGUCU-CUGUCAA	Cleavage	1
gba-miR156v	GbCHI10	4.5	11.768	1	21	123	142	UUGACAGAAGAUAGAGAGCAC	UCAUUCUUUGUCU-CUGUCAA	Cleavage	1
gba-miR156w	GbCHI10	4.5	11.768	1	21	123	142	UUGACAGAAGAUAGAGAGCAC	UCAUUCUUUGUCU-CUGUCAA	Cleavage	1
gba-miR156x	GbCHI10	4.5	11.768	1	21	123	142	UUGACAGAAGAUAGAGAGCAC	UCAUUCUUUGUCU-CUGUCAA	Cleavage	1
gba-miR156y	GbCHI10	4.5	11.768	1	21	123	142	UUGACAGAAGAUAGAGAGCAC	UCAUUCUUUGUCU-CUGUCAA	Cleavage	1
gba-miR156z	GbCHI10	4.5	11.768	1	21	123	142	UUGACAGAAGAUAGAGAGCAC	UCAUUCUUUGUCU-CUGUCAA	Cleavage	1
gba-miR169j	GbCHI10	5	20.07	1	21	509	529	CAGCCAAGGAUGAUUUGCCGG	AUGGUAAAACAUUCUGGGAUG	Cleavage	1
gba-miR170a	GbCHI03	4.5	16.534	1	21	700	721	UGAUUGAGCC-GUGCCAAUAUC	CUUGUUGGUACUGGAUCAAUUA	Translation	1
gba-miR170b	GbCHI03	4.5	16.534	1	21	700	721	UGAUUGAGCC-GUGCCAAUAUC	CUUGUUGGUACUGGAUCAAUUA	Translation	1
gba-miR170c	GbCHI03	4.5	16.534	1	21	700	721	UGAUUGAGCC-GUGCCAAUAUC	CUUGUUGGUACUGGAUCAAUUA	Translation	1
gba-miR170d	GbCHI03	4.5	16.534	1	21	700	721	UGAUUGAGCC-GUGCCAAUAUC	CUUGUUGGUACUGGAUCAAUUA	Translation	1
gba-miR170e	GbCHI03	4.5	16.534	1	21	700	721	UGAUUGAGCC-GUGCCAAUAUC	CUUGUUGGUACUGGAUCAAUUA	Translation	1
gba-miR170f	GbCHI03	4.5	16.534	1	21	700	721	UGAUUGAGCC-GUGCCAAUAUC	CUUGUUGGUACUGGAUCAAUUA	Translation	1
gba-miR170g	GbCHI03	4.5	16.534	1	21	700	721	UGAUUGAGCC-GUGCCAAUAUC	CUUGUUGGUACUGGAUCAAUUA	Translation	1
gba-miR170h	GbCHI03	4.5	16.534	1	21	700	721	UGAUUGAGCC-GUGCCAAUAUC	CUUGUUGGUACUGGAUCAAUUA	Translation	1
gba-miR170i	GbCHI03	4.5	16.534	1	21	700	721	UGAUUGAGCC-GUGCCAAUAUC	CUUGUUGGUACUGGAUCAAUUA	Translation	1
gba-miR170j	GbCHI03	4.5	16.534	1	21	700	721	UGAUUGAGCC-GUGCCAAUAUC	CUUGUUGGUACUGGAUCAAUUA	Translation	1
gba-miR170k	GbCHI03	4.5	16.534	1	21	700	721	UGAUUGAGCC-GUGCCAAUAUC	CUUGUUGGUACUGGAUCAAUUA	Translation	1
gba-miR170l	GbCHI03	4.5	16.534	1	21	700	721	UGAUUGAGCC-GUGCCAAUAUC	CUUGUUGGUACUGGAUCAAUUA	Translation	1
gba-miR170m	GbCHI03	4.5	16.534	1	21	700	721	UGAUUGAGCC-GUGCCAAUAUC	CUUGUUGGUACUGGAUCAAUUA	Translation	1
gba-miR170n	GbCHI03	4.5	16.534	1	21	700	721	UGAUUGAGCC-GUGCCAAUAUC	CUUGUUGGUACUGGAUCAAUUA	Translation	1
gba-miR171a	GbCHI03	5	16.534	1	21	700	721	UGAUUGAGUC-GUGCCAAUAUC	CUUGUUGGUACUGGAUCAAUUA	Translation	1
gba-miR171d	GbCHI03	5	21.105	1	21	1117	1137	UUGAGCCGCGCCAAUAUCACU	AACCACAUUGGAGUGGUUCAA	Translation	1
gba-miR171d	GbCHI07	5	18.879	1	21	1117	1137	UUGAGCCGCGCCAAUAUCACU	AACCACAUUGGAGUGGUUCAA	Translation	1
gba-miR171e	GbCHI03	5	21.105	1	21	1117	1137	UUGAGCCGCGCCAAUAUCACU	AACCACAUUGGAGUGGUUCAA	Translation	1
gba-miR171e	GbCHI07	5	18.879	1	21	1117	1137	UUGAGCCGCGCCAAUAUCACU	AACCACAUUGGAGUGGUUCAA	Translation	1
gba-miR171f	GbCHI03	5	21.105	1	21	1117	1137	UUGAGCCGCGCCAAUAUCACU	AACCACAUUGGAGUGGUUCAA	Translation	1
gba-miR171f	GbCHI07	5	18.879	1	21	1117	1137	UUGAGCCGCGCCAAUAUCACU	AACCACAUUGGAGUGGUUCAA	Translation	1
gba-miR171g	GbCHI03	5	21.105	1	21	1117	1137	UUGAGCCGCGCCAAUAUCACU	AACCACAUUGGAGUGGUUCAA	Translation	1
gba-miR171g	GbCHI07	5	18.879	1	21	1117	1137	UUGAGCCGCGCCAAUAUCACU	AACCACAUUGGAGUGGUUCAA	Translation	1
gba-miR171h	GbCHI03	5	21.105	1	21	1117	1137	UUGAGCCGCGCCAAUAUCACU	AACCACAUUGGAGUGGUUCAA	Translation	1
gba-miR171h	GbCHI07	5	18.879	1	21	1117	1137	UUGAGCCGCGCCAAUAUCACU	AACCACAUUGGAGUGGUUCAA	Translation	1
gba-miR171i	GbCHI03	5	21.105	1	21	1117	1137	UUGAGCCGCGCCAAUAUCACU	AACCACAUUGGAGUGGUUCAA	Translation	1
gba-miR171i	GbCHI07	5	18.879	1	21	1117	1137	UUGAGCCGCGCCAAUAUCACU	AACCACAUUGGAGUGGUUCAA	Translation	1
gba-miR172u	GbCHI01	5	15.806	1	21	75	95	UGAAUCUUGAUGAUGCUGCAU	AAUUACCGACAUUGAGAUUCA	Cleavage	1
gba-miR172u	GbCHI06	5	11.171	1	21	75	95	UGAAUCUUGAUGAUGCUGCAU	AAUUACCGACAUUGAGAUUCA	Cleavage	1
gba-miR172v	GbCHI01	5	15.806	1	21	75	95	UGAAUCUUGAUGAUGCUGCAU	AAUUACCGACAUUGAGAUUCA	Cleavage	1
gba-miR172v	GbCHI06	5	11.171	1	21	75	95	UGAAUCUUGAUGAUGCUGCAU	AAUUACCGACAUUGAGAUUCA	Cleavage	1
gba-miR172w	GbCHI01	5	15.806	1	21	75	95	UGAAUCUUGAUGAUGCUGCAU	AAUUACCGACAUUGAGAUUCA	Cleavage	1
gba-miR172w	GbCHI06	5	11.171	1	21	75	95	UGAAUCUUGAUGAUGCUGCAU	AAUUACCGACAUUGAGAUUCA	Cleavage	1
gba-miR172x	GbCHI01	5	15.806	1	21	75	95	UGAAUCUUGAUGAUGCUGCAU	AAUUACCGACAUUGAGAUUCA	Cleavage	1
gba-miR172x	GbCHI06	5	11.171	1	21	75	95	UGAAUCUUGAUGAUGCUGCAU	AAUUACCGACAUUGAGAUUCA	Cleavage	1
gba-miR2949b	GbCHI01	5	15.661	1	21	99	119	CUUUUGAACUGGAUUUGCCGA	UUUGCAAAUCAAGUUCACAGC	Translation	1
gba-miR2949b	GbCHI06	5	14.094	1	21	99	119	CUUUUGAACUGGAUUUGCCGA	UUUGCAAAUCAAGUUCACAGC	Translation	1
gba-miR2949c	GbCHI01	5	15.661	1	21	99	119	CUUUUGAACUGGAUUUGCCGA	UUUGCAAAUCAAGUUCACAGC	Translation	1
gba-miR2949c	GbCHI06	5	14.094	1	21	99	119	CUUUUGAACUGGAUUUGCCGA	UUUGCAAAUCAAGUUCACAGC	Translation	1
gba-miR2949d	GbCHI01	5	15.661	1	21	99	119	CUUUUGAACUGGAUUUGCCGA	UUUGCAAAUCAAGUUCACAGC	Translation	1
gba-miR2949d	GbCHI06	5	14.094	1	21	99	119	CUUUUGAACUGGAUUUGCCGA	UUUGCAAAUCAAGUUCACAGC	Translation	1
gba-miR2950a	GbCHI03	5	11.463	1	21	777	797	UGGUGUGCAGGGGGUGGAAUA	UCAUCCAUUCUCCGUAUGCCA	Translation	1
gba-miR2950a	GbCHI07	5	13.358	1	21	777	797	UGGUGUGCAGGGGGUGGAAUA	UCAUCCAUUCUCCGUAUGCCA	Translation	1
gba-miR2950a	GbCHI10	5	14.82	1	21	19	40	UGGUGUGCA-GGGGGUGGAAUA	AUUUCCACACCAAUGUGCACCA	Translation	1
gba-miR2950b	GbCHI03	5	11.463	1	21	777	797	UGGUGUGCAGGGGGUGGAAUA	UCAUCCAUUCUCCGUAUGCCA	Translation	1
gba-miR2950b	GbCHI07	5	13.358	1	21	777	797	UGGUGUGCAGGGGGUGGAAUA	UCAUCCAUUCUCCGUAUGCCA	Translation	1
gba-miR2950b	GbCHI10	5	14.82	1	21	19	40	UGGUGUGCA-GGGGGUGGAAUA	AUUUCCACACCAAUGUGCACCA	Translation	1
gba-miR2950c	GbCHI03	5	11.463	1	21	777	797	UGGUGUGCAGGGGGUGGAAUA	UCAUCCAUUCUCCGUAUGCCA	Translation	1
gba-miR2950c	GbCHI07	5	13.358	1	21	777	797	UGGUGUGCAGGGGGUGGAAUA	UCAUCCAUUCUCCGUAUGCCA	Translation	1
gba-miR2950c	GbCHI10	5	14.82	1	21	19	40	UGGUGUGCA-GGGGGUGGAAUA	AUUUCCACACCAAUGUGCACCA	Translation	1
gba-miR2950d	GbCHI03	5	11.463	1	21	777	797	UGGUGUGCAGGGGGUGGAAUA	UCAUCCAUUCUCCGUAUGCCA	Translation	1
gba-miR2950d	GbCHI07	5	13.358	1	21	777	797	UGGUGUGCAGGGGGUGGAAUA	UCAUCCAUUCUCCGUAUGCCA	Translation	1
gba-miR2950d	GbCHI10	5	14.82	1	21	19	40	UGGUGUGCA-GGGGGUGGAAUA	AUUUCCACACCAAUGUGCACCA	Translation	1
gba-miR396a	GbCHI02	5	12.595	1	23	92	114	AAGCUGUGGGAAAACAUGAUGGC	GAGCUCACUUGUUUUCGCAGUUU	Cleavage	1
gba-miR396a	GbCHI03	3.5	13.703	1	23	65	87	AAGCUGUGGGAAAACAUGAUGGC	GAACUCAUUUGUUUUCACAGUUU	Cleavage	1
gba-miR396a	GbCHI07	5	11.819	1	23	65	87	AAGCUGUGGGAAAACAUGAUGGC	GAACUCAUUUGUUUUCACAUUUU	Cleavage	1
gba-miR396b	GbCHI02	5	12.595	1	23	92	114	AAGCUGUGGGAAAACAUGAUGGC	GAGCUCACUUGUUUUCGCAGUUU	Cleavage	1
gba-miR396b	GbCHI03	3.5	13.703	1	23	65	87	AAGCUGUGGGAAAACAUGAUGGC	GAACUCAUUUGUUUUCACAGUUU	Cleavage	1
gba-miR396b	GbCHI07	5	11.819	1	23	65	87	AAGCUGUGGGAAAACAUGAUGGC	GAACUCAUUUGUUUUCACAUUUU	Cleavage	1
gba-miR399a	GbCHI02	5	21.694	1	23	1	23	AAAAGCAAUGAAGAAUACAUAUC	AUGCGGAAUACUUGGUUGUUUUU	Translation	1
gba-miR399b	GbCHI02	5	21.694	1	23	1	23	AAAAGCAAUGAAGAAUACAUAUC	AUGCGGAAUACUUGGUUGUUUUU	Translation	1
gba-miR477h	GbCHI02	5	14.772	1	21	900	920	GGAAGGUUUGGAGGAGAGUGA	UGACUUUUAUCAGGAUCUUCU	Translation	1
gba-miR477h	GbCHI03	5	12.314	1	21	852	872	GGAAGGUUUGGAGGAGAGUGA	UGACUUUUAUCAGGAUCUUCU	Translation	1
gba-miR477h	GbCHI07	5	12.684	1	21	852	872	GGAAGGUUUGGAGGAGAGUGA	UGACUUUUAUCAGGAUCUUCU	Translation	1
gba-miR535c	GbCHI10	5	16.316	1	21	274	294	UGACAAUGAGAGAGAGCACGC	GAUUGCUCAACCUCAUUGUCU	Translation	1
gba-miR535d	GbCHI10	5	16.316	1	21	274	294	UGACAAUGAGAGAGAGCACGC	GAUUGCUCAACCUCAUUGUCU	Translation	1
gba-miR7489a	GbCHI01	5	24.053	1	23	144	166	AUUGUUGCCAAUGUAGGAGGACA	AGUUGUAGGACAUUUGCAACAAU	Translation	1
gba-miR7489a	GbCHI04	5	16.069	1	23	797	819	AUUGUUGCCAAUGUAGGAGGACA	UGGAUUUGUACAUUGGUGAAGAU	Cleavage	1
gba-miR7489a	GbCHI05	5	18.798	1	23	569	591	AUUGUUGCCAAUGUAGGAGGACA	UGGAAUCCAUCAUUGGUAAGAAU	Cleavage	1
gba-miR7489a	GbCHI08	5	18.596	1	23	803	825	AUUGUUGCCAAUGUAGGAGGACA	UGGAUUUGUACAUUGGUGAAGAU	Cleavage	1
gba-miR7489a	GbCHI09	5	20.078	1	23	569	591	AUUGUUGCCAAUGUAGGAGGACA	UGGAAUCCAUCAUUGGUAAGAAU	Cleavage	1
gba-miR7492cp	GbCHI01	5	16.791	1	21	239	259	CCAUGACUUUUAGCGGCGUUU	AGAAGUUUCUGAGAGUUGUGG	Cleavage	1
gba-miR7492cp	GbCHI06	5	17.411	1	21	239	259	CCAUGACUUUUAGCGGCGUUU	AGAAGUUUCUGAGAGUUGUGG	Cleavage	1
gba-miR7492cq	GbCHI01	5	16.791	1	21	239	259	CCAUGACUUUUAGCGGCGUUU	AGAAGUUUCUGAGAGUUGUGG	Cleavage	1
gba-miR7492cq	GbCHI06	5	17.411	1	21	239	259	CCAUGACUUUUAGCGGCGUUU	AGAAGUUUCUGAGAGUUGUGG	Cleavage	1
gba-miR7492cr	GbCHI01	5	16.791	1	21	239	259	CCAUGACUUUUAGCGGCGUUU	AGAAGUUUCUGAGAGUUGUGG	Cleavage	1
gba-miR7492cr	GbCHI06	5	17.411	1	21	239	259	CCAUGACUUUUAGCGGCGUUU	AGAAGUUUCUGAGAGUUGUGG	Cleavage	1
gba-miR7502ak	GbCHI10	5	21.872	1	24	774	799	UUUUUAAC--AGUAGAAAUUGAUGAA	UGCUCCAGUUUCUCCUUCGUUGAAAA	Translation	1
gba-miR7502s	GbCHI03	3.5	19.231	1	24	301	324	AUUUUUAAAAGUAGAAAUGGAUGA	AAGCACAUUGCUUCUUAUAAGAAU	Cleavage	1
gba-miR7502s	GbCHI07	3.5	19.005	1	24	301	324	AUUUUUAAAAGUAGAAAUGGAUGA	AAGCACAUUGCUUCUUAUAAGAAU	Cleavage	1
gba-miR7502t	GbCHI03	4.5	19.231	1	24	301	324	AUUUUUAACAGUAGAAAUGAAUGA	AAGCACAUUGCUUCUUAUAAGAAU	Translation	1
gba-miR7502t	GbCHI07	4.5	19.005	1	24	301	324	AUUUUUAACAGUAGAAAUGAAUGA	AAGCACAUUGCUUCUUAUAAGAAU	Translation	1
gba-miR7502u	GbCHI04	5	17.526	1	24	397	420	AUUUUUAAUAGUAGAAAUAGAUGA	UUUGGUGUUUAUGCUAAUGGGGAU	Cleavage	1
gba-miR7502u	GbCHI08	5	19.256	1	24	403	426	AUUUUUAAUAGUAGAAAUAGAUGA	UUCGGUGUUUAUGCUAAUGGGGAU	Cleavage	1
gba-miR7505f	GbCHI07	5	17.505	1	21	935	954	UUCAGAGACCAUCCCUUGCUU	CAGUAAGAGAUGA-CUUUGAA	Translation	1
gba-miR7508a	GbCHI08	5	7.889	1	21	14	34	AAGAAAAGAAGUCGGGAGAAG	GGUUUCCUUUCUUGUUUUCUC	Cleavage	1
gba-miR7510aa	GbCHI01	4.5	20.925	1	24	185	209	AGGUCAUGAUCUUUAGC-GGCGUUU	ACGUGCUAGCUGAAGAUGAUGACUU	Cleavage	1
gba-miR7510ab	GbCHI01	4.5	20.925	1	24	185	209	AGGUCAUGAUCUUUAGC-GGCGUUU	ACGUGCUAGCUGAAGAUGAUGACUU	Cleavage	1
gba-miR7510ac	GbCHI01	4.5	20.925	1	24	185	209	AGGUCAUGAUCUUUAGC-GGCGUUU	ACGUGCUAGCUGAAGAUGAUGACUU	Cleavage	1
gba-miR7510ad	GbCHI01	4.5	20.925	1	24	185	209	AGGUCAUGAUCUUUAGC-GGCGUUU	ACGUGCUAGCUGAAGAUGAUGACUU	Cleavage	1
gba-miR7510ae	GbCHI01	4.5	20.925	1	24	185	209	AGGUCAUGAUCUUUAGC-GGCGUUU	ACGUGCUAGCUGAAGAUGAUGACUU	Cleavage	1
gba-miR7510af	GbCHI01	4.5	20.925	1	24	185	209	AGGUCAUGAUCUUUAGC-GGCGUUU	ACGUGCUAGCUGAAGAUGAUGACUU	Cleavage	1
gba-miR7510ag	GbCHI01	4.5	20.925	1	24	185	209	AGGUCAUGAUCUUUAGC-GGCGUUU	ACGUGCUAGCUGAAGAUGAUGACUU	Cleavage	1
gba-miR7510ah	GbCHI01	4.5	20.925	1	24	185	209	AGGUCAUGAUCUUUAGC-GGCGUUU	ACGUGCUAGCUGAAGAUGAUGACUU	Cleavage	1
gba-miR7510ai	GbCHI01	4.5	20.925	1	24	185	209	AGGUCAUGAUCUUUAGC-GGCGUUU	ACGUGCUAGCUGAAGAUGAUGACUU	Cleavage	1
gba-miR7510aj	GbCHI01	4.5	20.925	1	24	185	209	AGGUCAUGAUCUUUAGC-GGCGUUU	ACGUGCUAGCUGAAGAUGAUGACUU	Cleavage	1
gba-miR7510ak	GbCHI01	4.5	20.925	1	24	185	209	AGGUCAUGAUCUUUAGC-GGCGUUU	ACGUGCUAGCUGAAGAUGAUGACUU	Cleavage	1
gba-miR7510al	GbCHI01	4.5	20.925	1	24	185	209	AGGUCAUGAUCUUUAGC-GGCGUUU	ACGUGCUAGCUGAAGAUGAUGACUU	Cleavage	1
gba-miR7510am	GbCHI01	4.5	20.925	1	24	185	209	AGGUCAUGAUCUUUAGC-GGCGUUU	ACGUGCUAGCUGAAGAUGAUGACUU	Cleavage	1
gba-miR7510an	GbCHI01	4.5	20.925	1	24	185	209	AGGUCAUGAUCUUUAGC-GGCGUUU	ACGUGCUAGCUGAAGAUGAUGACUU	Cleavage	1
gba-miR7510ao	GbCHI01	4.5	20.925	1	24	185	209	AGGUCAUGAUCUUUAGC-GGCGUUU	ACGUGCUAGCUGAAGAUGAUGACUU	Cleavage	1
gba-miR7510ap	GbCHI01	4.5	20.925	1	24	185	209	AGGUCAUGAUCUUUAGC-GGCGUUU	ACGUGCUAGCUGAAGAUGAUGACUU	Cleavage	1
gba-miR7510aq	GbCHI01	4.5	20.925	1	24	185	209	AGGUCAUGAUCUUUAGC-GGCGUUU	ACGUGCUAGCUGAAGAUGAUGACUU	Cleavage	1
gba-miR7510ar	GbCHI01	4.5	20.925	1	24	185	209	AGGUCAUGAUCUUUAGC-GGCGUUU	ACGUGCUAGCUGAAGAUGAUGACUU	Cleavage	1
gba-miR7510as	GbCHI01	4.5	20.925	1	24	185	209	AGGUCAUGAUCUUUAGC-GGCGUUU	ACGUGCUAGCUGAAGAUGAUGACUU	Cleavage	1
gba-miR7510at	GbCHI01	4.5	20.925	1	24	185	209	AGGUCAUGAUCUUUAGC-GGCGUUU	ACGUGCUAGCUGAAGAUGAUGACUU	Cleavage	1
gba-miR7510au	GbCHI01	4.5	20.925	1	24	185	209	AGGUCAUGAUCUUUAGC-GGCGUUU	ACGUGCUAGCUGAAGAUGAUGACUU	Cleavage	1
gba-miR7510av	GbCHI01	4.5	20.925	1	24	185	209	AGGUCAUGAUCUUUAGC-GGCGUUU	ACGUGCUAGCUGAAGAUGAUGACUU	Cleavage	1
gba-miR7510aw	GbCHI01	4.5	20.925	1	24	185	209	AGGUCAUGAUCUUUAGC-GGCGUUU	ACGUGCUAGCUGAAGAUGAUGACUU	Cleavage	1
gba-miR7510ax	GbCHI01	4.5	20.925	1	24	185	209	AGGUCAUGAUCUUUAGC-GGCGUUU	ACGUGCUAGCUGAAGAUGAUGACUU	Cleavage	1
gba-miR7510ay	GbCHI01	4.5	20.925	1	24	185	209	AGGUCAUGAUCUUUAGC-GGCGUUU	ACGUGCUAGCUGAAGAUGAUGACUU	Cleavage	1
gba-miR7510az	GbCHI01	4.5	20.925	1	24	185	209	AGGUCAUGAUCUUUAGC-GGCGUUU	ACGUGCUAGCUGAAGAUGAUGACUU	Cleavage	1
gba-miR7510ba	GbCHI01	4.5	20.925	1	24	185	209	AGGUCAUGAUCUUUAGC-GGCGUUU	ACGUGCUAGCUGAAGAUGAUGACUU	Cleavage	1
gba-miR7510bb	GbCHI01	4.5	20.925	1	24	185	209	AGGUCAUGAUCUUUAGC-GGCGUUU	ACGUGCUAGCUGAAGAUGAUGACUU	Cleavage	1
gba-miR7510bc	GbCHI01	4.5	20.925	1	24	185	209	AGGUCAUGAUCUUUAGC-GGCGUUU	ACGUGCUAGCUGAAGAUGAUGACUU	Cleavage	1
gba-miR7510bd	GbCHI01	4.5	20.925	1	24	185	209	AGGUCAUGAUCUUUAGC-GGCGUUU	ACGUGCUAGCUGAAGAUGAUGACUU	Cleavage	1
gba-miR7510be	GbCHI01	4.5	20.925	1	24	185	209	AGGUCAUGAUCUUUAGC-GGCGUUU	ACGUGCUAGCUGAAGAUGAUGACUU	Cleavage	1
gba-miR7510bf	GbCHI01	4.5	20.925	1	24	185	209	AGGUCAUGAUCUUUAGC-GGCGUUU	ACGUGCUAGCUGAAGAUGAUGACUU	Cleavage	1
gba-miR7510bg	GbCHI01	4.5	20.925	1	24	185	209	AGGUCAUGAUCUUUAGC-GGCGUUU	ACGUGCUAGCUGAAGAUGAUGACUU	Cleavage	1
gba-miR7510bh	GbCHI01	4.5	20.925	1	24	185	209	AGGUCAUGAUCUUUAGC-GGCGUUU	ACGUGCUAGCUGAAGAUGAUGACUU	Cleavage	1
gba-miR7510bi	GbCHI01	4.5	20.925	1	24	185	209	AGGUCAUGAUCUUUAGC-GGCGUUU	ACGUGCUAGCUGAAGAUGAUGACUU	Cleavage	1
gba-miR7510bj	GbCHI01	4.5	20.925	1	24	185	209	AGGUCAUGAUCUUUAGC-GGCGUUU	ACGUGCUAGCUGAAGAUGAUGACUU	Cleavage	1
gba-miR7510bk	GbCHI01	4.5	20.925	1	24	185	209	AGGUCAUGAUCUUUAGC-GGCGUUU	ACGUGCUAGCUGAAGAUGAUGACUU	Cleavage	1
gba-miR7510bl	GbCHI01	4.5	20.925	1	24	185	209	AGGUCAUGAUCUUUAGC-GGCGUUU	ACGUGCUAGCUGAAGAUGAUGACUU	Cleavage	1
gba-miR7510bm	GbCHI01	4.5	20.925	1	24	185	209	AGGUCAUGAUCUUUAGC-GGCGUUU	ACGUGCUAGCUGAAGAUGAUGACUU	Cleavage	1
gba-miR7510bn	GbCHI01	4.5	20.925	1	24	185	209	AGGUCAUGAUCUUUAGC-GGCGUUU	ACGUGCUAGCUGAAGAUGAUGACUU	Cleavage	1
gba-miR7510bo	GbCHI01	4.5	20.925	1	24	185	209	AGGUCAUGAUCUUUAGC-GGCGUUU	ACGUGCUAGCUGAAGAUGAUGACUU	Cleavage	1
gba-miR7510bp	GbCHI01	4.5	20.925	1	24	185	209	AGGUCAUGAUCUUUAGC-GGCGUUU	ACGUGCUAGCUGAAGAUGAUGACUU	Cleavage	1
gba-miR7510bq	GbCHI01	4.5	20.925	1	24	185	209	AGGUCAUGAUCUUUAGC-GGCGUUU	ACGUGCUAGCUGAAGAUGAUGACUU	Cleavage	1
gba-miR7510br	GbCHI01	4.5	20.925	1	24	185	209	AGGUCAUGAUCUUUAGC-GGCGUUU	ACGUGCUAGCUGAAGAUGAUGACUU	Cleavage	1
gba-miR7510bs	GbCHI01	4.5	20.925	1	24	185	209	AGGUCAUGAUCUUUAGC-GGCGUUU	ACGUGCUAGCUGAAGAUGAUGACUU	Cleavage	1
gba-miR7510by	GbCHI09	4.5	21.286	1	21	250	270	AUGACUUUUAGCGGCGUUUUU	AGAGACGUCGUUACAGGUGAU	Cleavage	1
gba-miR7510bz	GbCHI09	4.5	21.286	1	21	250	270	AUGACUUUUAGCGGCGUUUUU	AGAGACGUCGUUACAGGUGAU	Cleavage	1
gba-miR7510ca	GbCHI09	4.5	21.286	1	21	250	270	AUGACUUUUAGCGGCGUUUUU	AGAGACGUCGUUACAGGUGAU	Cleavage	1
gba-miR7510cb	GbCHI09	4.5	21.286	1	21	250	270	AUGACUUUUAGCGGCGUUUUU	AGAGACGUCGUUACAGGUGAU	Cleavage	1
gba-miR7510cc	GbCHI09	4.5	21.286	1	21	250	270	AUGACUUUUAGCGGCGUUUUU	AGAGACGUCGUUACAGGUGAU	Cleavage	1
gba-miR7510cd	GbCHI09	4.5	21.286	1	21	250	270	AUGACUUUUAGCGGCGUUUUU	AGAGACGUCGUUACAGGUGAU	Cleavage	1
gba-miR7510ce	GbCHI09	4.5	21.286	1	21	250	270	AUGACUUUUAGCGGCGUUUUU	AGAGACGUCGUUACAGGUGAU	Cleavage	1
gba-miR7510cf	GbCHI09	4.5	21.286	1	21	250	270	AUGACUUUUAGCGGCGUUUUU	AGAGACGUCGUUACAGGUGAU	Cleavage	1
gba-miR7510cg	GbCHI09	4.5	21.286	1	21	250	270	AUGACUUUUAGCGGCGUUUUU	AGAGACGUCGUUACAGGUGAU	Cleavage	1
gba-miR7510ch	GbCHI09	4.5	21.286	1	21	250	270	AUGACUUUUAGCGGCGUUUUU	AGAGACGUCGUUACAGGUGAU	Cleavage	1
gba-miR7510ci	GbCHI09	4.5	21.286	1	21	250	270	AUGACUUUUAGCGGCGUUUUU	AGAGACGUCGUUACAGGUGAU	Cleavage	1
gba-miR7510cj	GbCHI09	4.5	21.286	1	21	250	270	AUGACUUUUAGCGGCGUUUUU	AGAGACGUCGUUACAGGUGAU	Cleavage	1
gba-miR7510ck	GbCHI09	4.5	21.286	1	21	250	270	AUGACUUUUAGCGGCGUUUUU	AGAGACGUCGUUACAGGUGAU	Cleavage	1
gba-miR7510cl	GbCHI09	4.5	21.286	1	21	250	270	AUGACUUUUAGCGGCGUUUUU	AGAGACGUCGUUACAGGUGAU	Cleavage	1
gba-miR7510cm	GbCHI09	4.5	21.286	1	21	250	270	AUGACUUUUAGCGGCGUUUUU	AGAGACGUCGUUACAGGUGAU	Cleavage	1
gba-miR7510cn	GbCHI09	4.5	21.286	1	21	250	270	AUGACUUUUAGCGGCGUUUUU	AGAGACGUCGUUACAGGUGAU	Cleavage	1
gba-miR7510co	GbCHI09	4.5	21.286	1	21	250	270	AUGACUUUUAGCGGCGUUUUU	AGAGACGUCGUUACAGGUGAU	Cleavage	1
gba-miR7510cp	GbCHI09	4.5	21.286	1	21	250	270	AUGACUUUUAGCGGCGUUUUU	AGAGACGUCGUUACAGGUGAU	Cleavage	1
gba-miR7510cq	GbCHI09	4.5	21.286	1	21	250	270	AUGACUUUUAGCGGCGUUUUU	AGAGACGUCGUUACAGGUGAU	Cleavage	1
gba-miR7510cr	GbCHI09	4.5	21.286	1	21	250	270	AUGACUUUUAGCGGCGUUUUU	AGAGACGUCGUUACAGGUGAU	Cleavage	1
gba-miR7510n	GbCHI01	4.5	20.925	1	23	186	209	AGGUCAUGAUCUUUAGC-GGCGUU	CGUGCUAGCUGAAGAUGAUGACUU	Cleavage	1
gba-miR7510o	GbCHI01	4.5	20.925	1	23	186	209	AGGUCAUGAUCUUUAGC-GGCGUU	CGUGCUAGCUGAAGAUGAUGACUU	Cleavage	1
gba-miR7510p	GbCHI01	4.5	20.925	1	23	186	209	AGGUCAUGAUCUUUAGC-GGCGUU	CGUGCUAGCUGAAGAUGAUGACUU	Cleavage	1
gba-miR7510q	GbCHI01	4.5	20.925	1	24	185	209	AGGUCAUGAUCUUUAGC-GGCGUUU	ACGUGCUAGCUGAAGAUGAUGACUU	Cleavage	1
gba-miR7510r	GbCHI01	4.5	20.925	1	24	185	209	AGGUCAUGAUCUUUAGC-GGCGUUU	ACGUGCUAGCUGAAGAUGAUGACUU	Cleavage	1
gba-miR7510s	GbCHI01	4.5	20.925	1	24	185	209	AGGUCAUGAUCUUUAGC-GGCGUUU	ACGUGCUAGCUGAAGAUGAUGACUU	Cleavage	1
gba-miR7510t	GbCHI01	4.5	20.925	1	24	185	209	AGGUCAUGAUCUUUAGC-GGCGUUU	ACGUGCUAGCUGAAGAUGAUGACUU	Cleavage	1
gba-miR7510u	GbCHI01	4.5	20.925	1	24	185	209	AGGUCAUGAUCUUUAGC-GGCGUUU	ACGUGCUAGCUGAAGAUGAUGACUU	Cleavage	1
gba-miR7510v	GbCHI01	4.5	20.925	1	24	185	209	AGGUCAUGAUCUUUAGC-GGCGUUU	ACGUGCUAGCUGAAGAUGAUGACUU	Cleavage	1
gba-miR7510w	GbCHI01	4.5	20.925	1	24	185	209	AGGUCAUGAUCUUUAGC-GGCGUUU	ACGUGCUAGCUGAAGAUGAUGACUU	Cleavage	1
gba-miR7510x	GbCHI01	4.5	20.925	1	24	185	209	AGGUCAUGAUCUUUAGC-GGCGUUU	ACGUGCUAGCUGAAGAUGAUGACUU	Cleavage	1
gba-miR7510y	GbCHI01	4.5	20.925	1	24	185	209	AGGUCAUGAUCUUUAGC-GGCGUUU	ACGUGCUAGCUGAAGAUGAUGACUU	Cleavage	1
gba-miR7510z	GbCHI01	4.5	20.925	1	24	185	209	AGGUCAUGAUCUUUAGC-GGCGUUU	ACGUGCUAGCUGAAGAUGAUGACUU	Cleavage	1
gba-miR827a	GbCHI03	5	13.371	1	21	92	112	UUAGAUGACCAUCAACAAACA	CAUUUGUUGAUGGCUCUUUGU	Cleavage	1
gba-miR827a	GbCHI07	5	10.559	1	21	92	112	UUAGAUGACCAUCAACAAACA	CAUUUGUUGAUGGCUCUUUGU	Cleavage	1
gba-miR827b	GbCHI03	5	13.371	1	21	92	112	UUAGAUGACCAUCAACAAACA	CAUUUGUUGAUGGCUCUUUGU	Cleavage	1
gba-miR827b	GbCHI07	5	10.559	1	21	92	112	UUAGAUGACCAUCAACAAACA	CAUUUGUUGAUGGCUCUUUGU	Cleavage	1
gba-miR827c	GbCHI03	5	13.371	1	21	92	112	UUAGAUGACCAUCAACAAACA	CAUUUGUUGAUGGCUCUUUGU	Cleavage	1
gba-miR827c	GbCHI07	5	10.559	1	21	92	112	UUAGAUGACCAUCAACAAACA	CAUUUGUUGAUGGCUCUUUGU	Cleavage	1
gba-miR827d	GbCHI03	5	13.371	1	21	92	112	UUAGAUGACCAUCAACAAACA	CAUUUGUUGAUGGCUCUUUGU	Cleavage	1
gba-miR827d	GbCHI07	5	10.559	1	21	92	112	UUAGAUGACCAUCAACAAACA	CAUUUGUUGAUGGCUCUUUGU	Cleavage	1
gba-miR827e	GbCHI03	5	13.371	1	21	92	112	UUAGAUGACCAUCAACAAACA	CAUUUGUUGAUGGCUCUUUGU	Cleavage	1
gba-miR827e	GbCHI07	5	10.559	1	21	92	112	UUAGAUGACCAUCAACAAACA	CAUUUGUUGAUGGCUCUUUGU	Cleavage	1
gba-miR827f	GbCHI03	5	13.371	1	21	92	112	UUAGAUGACCAUCAACAAACA	CAUUUGUUGAUGGCUCUUUGU	Cleavage	1
gba-miR827f	GbCHI07	5	10.559	1	21	92	112	UUAGAUGACCAUCAACAAACA	CAUUUGUUGAUGGCUCUUUGU	Cleavage	1
gba-miR8632a	GbCHI07	4.5	15.205	1	21	74	94	AUGAGCUAGAAGUUGGAACUC	UGUUUUCACAUUUUAGUUCAU	Cleavage	1
gba-miR8632b	GbCHI07	4.5	15.205	1	21	74	94	AUGAGCUAGAAGUUGGAACUC	UGUUUUCACAUUUUAGUUCAU	Cleavage	1
gba-miR8635a	GbCHI02	5	17.132	1	21	623	643	UCGGAUCUUCAAACGGUGGAG	GUCUAUCUUUUCUAGAUUUGA	Translation	1
gba-miR8646a	GbCHI10	5	18.474	1	21	271	291	UAGUGAGGAUGGGAAAUUUGU	CCUGAUUGCUCAACCUCAUUG	Translation	1
gba-miR8646b	GbCHI10	5	18.474	1	21	271	291	UAGUGAGGAUGGGAAAUUUGU	CCUGAUUGCUCAACCUCAUUG	Translation	1
gba-miR8722a	GbCHI07	5	24.671	1	22	550	571	CAUGUUUUUCCUGUUCAUCUUC	GAAGUUGGACAUCAAGGAUAUG	Translation	1
gba-miR8722b	GbCHI07	5	24.671	1	22	550	571	CAUGUUUUUCCUGUUCAUCUUC	GAAGUUGGACAUCAAGGAUAUG	Translation	1
gba-miR8732c	GbCHI01	4	16.669	1	24	364	387	GAAGAGUACAGUGACUUAUGGCAU	UUGGAAAAAGUUGUUGAAUUCUUC	Cleavage	1
gba-miR8732c	GbCHI03	5	10.551	1	24	96	119	GAAGAGUACAGUGACUUAUGGCAU	UGUUGAUGGCUCUUUGUACUAUUC	Cleavage	1
gba-miR8732c	GbCHI06	4	16.669	1	24	364	387	GAAGAGUACAGUGACUUAUGGCAU	UUGGAAAAAGUUGUUGAAUUCUUC	Cleavage	1
gba-miR8732c	GbCHI07	5	9.134	1	24	96	119	GAAGAGUACAGUGACUUAUGGCAU	UGUUGAUGGCUCUUUGUACUAUUC	Cleavage	1
gba-miR8732d	GbCHI01	5	16.669	1	24	364	387	GAAGAGUACAUGGACUUAUGGCAU	UUGGAAAAAGUUGUUGAAUUCUUC	Translation	1
gba-miR8732d	GbCHI03	4.5	16.049	1	24	11	34	GAAGAGUACAUGGACUUAUGGCAU	AUGGAGAAUCUCCAUGUAUUUUUC	Cleavage	2
gba-miR8732d	GbCHI03	5	10.551	1	24	96	119	GAAGAGUACAUGGACUUAUGGCAU	UGUUGAUGGCUCUUUGUACUAUUC	Translation	2
gba-miR8732d	GbCHI06	5	16.669	1	24	364	387	GAAGAGUACAUGGACUUAUGGCAU	UUGGAAAAAGUUGUUGAAUUCUUC	Translation	1
gba-miR8732d	GbCHI07	5	9.134	1	24	96	119	GAAGAGUACAUGGACUUAUGGCAU	UGUUGAUGGCUCUUUGUACUAUUC	Translation	1
gba-miR8732e	GbCHI01	5	16.669	1	24	364	387	GAAGAGUACAUGGACUUAUGGCAU	UUGGAAAAAGUUGUUGAAUUCUUC	Translation	1
gba-miR8732e	GbCHI03	4.5	16.049	1	24	11	34	GAAGAGUACAUGGACUUAUGGCAU	AUGGAGAAUCUCCAUGUAUUUUUC	Cleavage	2
gba-miR8732e	GbCHI03	5	10.551	1	24	96	119	GAAGAGUACAUGGACUUAUGGCAU	UGUUGAUGGCUCUUUGUACUAUUC	Translation	2
gba-miR8732e	GbCHI06	5	16.669	1	24	364	387	GAAGAGUACAUGGACUUAUGGCAU	UUGGAAAAAGUUGUUGAAUUCUUC	Translation	1
gba-miR8732e	GbCHI07	5	9.134	1	24	96	119	GAAGAGUACAUGGACUUAUGGCAU	UGUUGAUGGCUCUUUGUACUAUUC	Translation	1
gba-miR8746a	GbCHI08	5	11.306	1	21	757	776	UCCAUAUUUCACUAUCUCUUA	AAAGAAAUAG-GAAGUAUAGA	Translation	1
gba-miR8746b	GbCHI08	5	11.306	1	21	757	776	UCCAUAUUUCACUAUCUCUUA	AAAGAAAUAG-GAAGUAUAGA	Translation	1
gba-miR8762a	GbCHI03	5	14.842	1	24	963	986	UUAACAUUUGUUAACUUUGCUGAC	UCGUGCACAGUUAGUAAAGGCUAA	Cleavage	1
gba-miR8762b	GbCHI03	5	14.842	1	24	963	986	UUAACAUUUGUUAACUUUGCUGAC	UCGUGCACAGUUAGUAAAGGCUAA	Cleavage	1
gba-miR8762c	GbCHI03	5	14.842	1	24	963	986	UUAACAUUUGUUAACUUUGCUGAC	UCGUGCACAGUUAGUAAAGGCUAA	Cleavage	1
gba-miR8762d	GbCHI03	5	14.842	1	24	963	986	UUAACAUUUGUUAACUUUGCUGAC	UCGUGCACAGUUAGUAAAGGCUAA	Cleavage	1
gba-miR8762e	GbCHI03	5	14.842	1	24	963	986	UUAACAUUUGUUAACUUUGCUGAC	UCGUGCACAGUUAGUAAAGGCUAA	Cleavage	1
gba-miR8766c	GbCHI03	5	16.717	1	24	577	600	UUAUUUUGGAAUUAGAAAAGUCGU	CCAUCUUUUCUAGAUUUAAAUUGG	Translation	1
gba-miR8766c	GbCHI04	5	15.141	1	24	652	674	UUAUUUUGGAAUUAGAAAAGUCGU	UUCACUUCUC-AAUUCAAAGAUGA	Cleavage	1
gba-miR8766c	GbCHI07	5	14.943	1	24	577	600	UUAUUUUGGAAUUAGAAAAGUCGU	CCAUCUUUUCUAGAUUUAAAUUGG	Translation	1
gba-miR8766c	GbCHI08	5	13.86	1	24	658	680	UUAUUUUGGAAUUAGAAAAGUCGU	UUCACUUCUC-AAUUCAAAGAUGA	Cleavage	1
gba-miR8766d	GbCHI03	5	16.717	1	24	577	600	UUAUUUUGGAAUUAGAAAAGUCGU	CCAUCUUUUCUAGAUUUAAAUUGG	Translation	1
gba-miR8766d	GbCHI04	5	15.141	1	24	652	674	UUAUUUUGGAAUUAGAAAAGUCGU	UUCACUUCUC-AAUUCAAAGAUGA	Cleavage	1
gba-miR8766d	GbCHI07	5	14.943	1	24	577	600	UUAUUUUGGAAUUAGAAAAGUCGU	CCAUCUUUUCUAGAUUUAAAUUGG	Translation	1
gba-miR8766d	GbCHI08	5	13.86	1	24	658	680	UUAUUUUGGAAUUAGAAAAGUCGU	UUCACUUCUC-AAUUCAAAGAUGA	Cleavage	1
gba-miR8766e	GbCHI03	5	16.717	1	24	577	600	UUAUUUUGGAAUUAGAAAAGUCGU	CCAUCUUUUCUAGAUUUAAAUUGG	Translation	1
gba-miR8766e	GbCHI04	5	15.141	1	24	652	674	UUAUUUUGGAAUUAGAAAAGUCGU	UUCACUUCUC-AAUUCAAAGAUGA	Cleavage	1
gba-miR8766e	GbCHI07	5	14.943	1	24	577	600	UUAUUUUGGAAUUAGAAAAGUCGU	CCAUCUUUUCUAGAUUUAAAUUGG	Translation	1
gba-miR8766e	GbCHI08	5	13.86	1	24	658	680	UUAUUUUGGAAUUAGAAAAGUCGU	UUCACUUCUC-AAUUCAAAGAUGA	Cleavage	1
gba-miR8766f	GbCHI03	5	16.717	1	24	577	600	UUAUUUUGGAAUUAGAAAAGUCGU	CCAUCUUUUCUAGAUUUAAAUUGG	Translation	1
gba-miR8766f	GbCHI04	5	15.141	1	24	652	674	UUAUUUUGGAAUUAGAAAAGUCGU	UUCACUUCUC-AAUUCAAAGAUGA	Cleavage	1
gba-miR8766f	GbCHI07	5	14.943	1	24	577	600	UUAUUUUGGAAUUAGAAAAGUCGU	CCAUCUUUUCUAGAUUUAAAUUGG	Translation	1
gba-miR8766f	GbCHI08	5	13.86	1	24	658	680	UUAUUUUGGAAUUAGAAAAGUCGU	UUCACUUCUC-AAUUCAAAGAUGA	Cleavage	1
gba-miR8766g	GbCHI03	5	16.717	1	24	577	600	UUAUUUUGGAAUUAGAAAAGUCGU	CCAUCUUUUCUAGAUUUAAAUUGG	Translation	1
gba-miR8766g	GbCHI04	5	15.141	1	24	652	674	UUAUUUUGGAAUUAGAAAAGUCGU	UUCACUUCUC-AAUUCAAAGAUGA	Cleavage	1
gba-miR8766g	GbCHI07	5	14.943	1	24	577	600	UUAUUUUGGAAUUAGAAAAGUCGU	CCAUCUUUUCUAGAUUUAAAUUGG	Translation	1
gba-miR8766g	GbCHI08	5	13.86	1	24	658	680	UUAUUUUGGAAUUAGAAAAGUCGU	UUCACUUCUC-AAUUCAAAGAUGA	Cleavage	1
gba-miR8766h	GbCHI03	5	16.717	1	24	577	600	UUAUUUUGGAAUUAGAAAAGUCGU	CCAUCUUUUCUAGAUUUAAAUUGG	Translation	1
gba-miR8766h	GbCHI04	5	15.141	1	24	652	674	UUAUUUUGGAAUUAGAAAAGUCGU	UUCACUUCUC-AAUUCAAAGAUGA	Cleavage	1
gba-miR8766h	GbCHI07	5	14.943	1	24	577	600	UUAUUUUGGAAUUAGAAAAGUCGU	CCAUCUUUUCUAGAUUUAAAUUGG	Translation	1
gba-miR8766h	GbCHI08	5	13.86	1	24	658	680	UUAUUUUGGAAUUAGAAAAGUCGU	UUCACUUCUC-AAUUCAAAGAUGA	Cleavage	1
