# Supplementary material for: The Chalcone Isomerase Family in Cotton: Whole-Genome Bioinformatic and Expression Analyses of the Gossypium barbadense L. Response to Fusarium Wilt Infection
Source: Genes (Basel). 2019 Dec 4;10(12):1006. doi: 10.3390/genes10121006 (PMC6947653; doi:10.3390/genes10121006)
Supplement: Supplementary file 1 [file genes-10-01006-s001.zip › Supplementary File(s)/Table S6.xlsx]

## Sheet: Table S6
Gene ID	Root	Stem	Leaf	Petal	Calycle	Torus	Stamen	Pistil
								Pistil
GhCHI01	17.55	18.88	112.25	3.13	30.82	106.43	2.18	140.87
GhCHI02	5.65	3.86	7.5	2.79	1.35	1.87	3.26	5.94
GhCHI04	3.34	2.02	4.91	0.19	2.45	6.09	0.65	4.69
GhCHI05	20.68	31.96	177.13	8.81	20.12	78.82	11.43	127.05
GhCHI06	18.16	21.89	147.22	3.66	29.2	134.06	1.91	197.77
GhCHI07	2.93	0.48	4.35	1.85	1.1	1.85	0	3.14
GhCHI09	2.71	0	2.76	0.44	4.45	5.76	0.78	4.82
GhCHI10	17.4	47.29	193.97	9.35	28.55	152.22	3.38	118.69
GhCHI11	5.31	0.4	6.59	0.68	6.62	3.5	1.41	8.7
