# Supplementary material for: The Chalcone Isomerase Family in Cotton: Whole-Genome Bioinformatic and Expression Analyses of the Gossypium barbadense L. Response to Fusarium Wilt Infection
Source: Genes (Basel). 2019 Dec 4;10(12):1006. doi: 10.3390/genes10121006 (PMC6947653; doi:10.3390/genes10121006)
Supplement: Supplementary file 1 [file genes-10-01006-s001.zip › Supplementary File(s)/Table S7.xlsx]

## Sheet: Table S4
Primer name	Sequence (5' to 3')	Used to
UBQ7_F	GAAGGCATTCCACCTGACCAAC	analyse the relative transcript levels of cotton CHI genes by (q)RT-PCR
UBQ7_R	CTTGACCTTCTTCTTCTTGTGCTTG
GbCHI10_F	ACTGAGGAACCCGCAACCAA
GbCHI10_R	TCCCTTCCAGGCATCCAAT
GbCHI09_F	CGTTACAGGTGATTTTGAGA
GbCHI09_R	CCTTGGCCTGAAATAGTGA
GbCHI08_F	TACACTCCTTGGTGTTGGGTTGA
GbCHI08_R	CTTCCGACTGTTTCTTCGTAAGC
GbCHI07_F	GATCGAAGGGCTTGTGAAG
GbCHI07_R	GTTTCTGGCATACGGAGAATGG
GbCHI06_F	TGAACCTGAAGTTGTAGGGCATTTA
GbCHI06_R	CTGCCAATCGGTCCCTCA
GbCHI05_F	GGTTACAGGTGATTTTGAGA
GbCHI05_R	CCTTGGCCTGAAATAGTGA
GbCHI04_F	GTCTCGCAGAATCCGAACCAC
GbCHI04_R	GCAGATAAATTCCCATATTTCTCACTC
GbCHI03_F	TATCTTCTGAGGTGCTTGTTGGTAC
GbCHI03_R	CGGTATCGGGATTAGCCTTTACT
GbCHI02_F	TGGATTTAGATGGAGGAGGGTC
GbCHI02_R	ACAACTCCTAGATTCCAAACCACA
GbCHI01_F	TCTCTTTTGGGTCATGGAATTAC
GbCHI01_R	CTTCGTATTTGTCGTCAGCTGCC
